# Supplementary material for: Synthesis and Structure–Activity relationship of 1-(5-isoquinolinesulfonyl)piperazine analogues as inhibitors of Mycobacterium tuberculosis IMPDH
Source: Eur J Med Chem. 2019 Jul 15;174:309–29. doi: 10.1016/j.ejmech.2019.04.027 (PMC6990405; doi:10.1016/j.ejmech.2019.04.027)
Supplement: Multimedia component 1 [file mmc1.xlsx]

## Sheet: Chem_names
										Predicted Caco2 permeability
Compound code	Compound name							SMILES	LogP	log Papp in 10-6cm/s
1	cyclohexyl[4-(isoquinoline-5-sulfonyl)piperazin-1-yl]methanone							C1(CCCCC1)C(=O)N1CCN(CC1)S(=O)(=O)C=1C=2C=CN=CC2C=CC1	2.648	1.442
2	N-{2-[(isoquinoline-5-sulfonyl)amino]ethyl}cyclohexanecarboxamide							C1=NC=CC=2C(=CC=CC12)S(=O)(=O)NCCNC(=O)C1CCCCC1	2.2096	1.001
3	cyclohexyl[4-(isoquinoline-5-sulfonyl)-2-methylpiperazin-1-yl]methanone							C1(CCCCC1)C(=O)N1C(CN(CC1)S(=O)(=O)C=1C=2C=CN=CC2C=CC1)C	3.0365	1.451
4	N-[1-(isoquinoline-5-sulfonyl)piperidin-4-yl]cyclohexanecarboxamide							C1=NC=CC=2C(=CC=CC12)S(=O)(=O)N1CCC(CC1)NC(=O)C1CCCCC1	3.0844	1.057
5	N-[1-(cyclohexanecarbonyl)piperidin-4-yl]isoquinoline-5-sulfonamide							C1(CCCCC1)C(=O)N1CCC(CC1)NS(=O)(=O)C=1C=2C=CN=CC2C=CC1	3.0844	1.311
6	cyclohexyl[4-(3-methylisoquinoline-5-sulfonyl)piperazin-1-yl]methanone							C1(CCCCC1)C(=O)N1CCN(CC1)S(=O)(=O)C=1C=2C=C(N=CC2C=CC1)C	2.956	1.454
7	cyclohexyl[4-(naphthalene-1-sulfonyl)piperazin-1-yl]methanone							C1(CCCCC1)C(=O)N1CCN(CC1)S(=O)(=O)C1=CC=CC2=CC=CC=C12	3.253	1.325
8	cyclohexyl[4-(naphthalene-2-sulfonyl)piperazin-1-yl]methanone							C1(CCCCC1)C(=O)N1CCN(CC1)S(=O)(=O)C1=CC2=CC=CC=C2C=C1	3.253	1.324
9	N-{2-[(isoquinoline-5-sulfonyl)amino]ethyl}cyclopropanecarboxamide							C1=NC=CC=2C(=CC=CC12)S(=O)(=O)NCCNC(=O)C1CC1	1.039	0.402
10	N-{2-[(isoquinoline-5-sulfonyl)amino]ethyl}cyclobutanecarboxamide							C1=NC=CC=2C(=CC=CC12)S(=O)(=O)NCCNC(=O)C1CCC1	1.429	0.35
11	1-[4-(isoquinoline-5-sulfonyl)piperazin-1-yl]-2,2-dimethylpropan-1-one							C1=NC=CC=2C(=CC=CC12)S(=O)(=O)N1CCN(CC1)C(C(C)(C)C)=O	2.113	1.017
12	[4-(isoquinoline-5-sulfonyl)piperazin-1-yl](1-methylcyclohexyl)methanone							C1=NC=CC=2C(=CC=CC12)S(=O)(=O)N1CCN(CC1)C(=O)C1(CCCCC1)C	3.038	1.081
13	[4-(isoquinoline-5-sulfonyl)piperazin-1-yl](2-methylcyclohexyl)methanone							C1=NC=CC=2C(=CC=CC12)S(=O)(=O)N1CCN(CC1)C(=O)C1C(CCCC1)C	2.894	1.087
14	cycloheptyl[4-(isoquinoline-5-sulfonyl)piperazin-1-yl]methanone							C1(CCCCCC1)C(=O)N1CCN(CC1)S(=O)(=O)C=1C=2C=CN=CC2C=CC1	3.038	1.424
15	[4-(isoquinoline-5-sulfonyl)piperazin-1-yl](phenyl)methanone							C1=NC=CC=2C(=CC=CC12)S(=O)(=O)N1CCN(CC1)C(=O)C1=CC=CC=C1	2.381	1.374
16	3-[4-(isoquinoline-5-sulfonyl)piperazine-1-carbonyl]benzonitrile							C1=NC=CC=2C(=CC=CC12)S(=O)(=O)N1CCN(CC1)C(=O)C=1C=C(C#N)C=CC1	2.253	1.3
17	4-[4-(isoquinoline-5-sulfonyl)piperazine-1-carbonyl]benzonitrile							C1=NC=CC=2C(=CC=CC12)S(=O)(=O)N1CCN(CC1)C(=O)C1=CC=C(C#N)C=C1	2.253	1.332
18	[4-(isoquinoline-5-sulfonyl)piperazin-1-yl](3-nitrophenyl)methanone							C1=NC=CC=2C(=CC=CC12)S(=O)(=O)N1CCN(CC1)C(=O)C1=CC(=CC=C1)[N+](=O)[O-]	2.289	1.448
19	[4-(isoquinoline-5-sulfonyl)piperazin-1-yl](3,5- dinitrophenyl)methanone							C1=NC=CC=2C(=CC=CC12)S(=O)(=O)N1CCN(CC1)C(=O)C1=CC(=CC(=C1)[N+](=O)[O-])[N+](=O)[O-]	2.19	0.05
20	[4-(isoquinoline-5-sulfonyl)piperazin-1-yl](3,4,5-trimethoxyphenyl)methanone							C1=NC=CC=2C(=CC=CC12)S(=O)(=O)N1CCN(CC1)C(=O)C1=CC(=C(C(=C1)OC)OC)OC	2.4	1.193
21	N-{2-[(isoquinoline-5-sulfonyl)amino]ethyl}-3,5-dinitrobenzamide							C1=NC=CC=2C(=CC=CC12)S(=O)(=O)NCCNC(C1=CC(=CC(=C1)[N+](=O)[O-])[N+](=O)[O-])=O	1.759	0.091
22	2-cyclohexyl-1-(4-(isoquinolin-5-ylsulfonyl)piperazin-1-yl)ethan-1-one							C1(CCCCC1)CC(=O)N1CCN(CC1)S(=O)(=O)C1=C2C=CN=CC2=CC=C1	3.038	1.427
23	2-(1,4-dioxaspiro[4.5]decan-8-yl)-1-[4-(isoquinoline-5-sulfonyl)piperazin-1-yl]ethan-1-one							O1CCOC12CCC(CC2)CC(=O)N2CCN(CC2)S(=O)(=O)C=2C=1C=CN=CC1C=CC2	2.39	1.473
24	3-{2-[4-(isoquinoline-5-sulfonyl)piperazin-1-yl]-2-oxoethyl}benzonitrile							C1=NC=CC=2C(=CC=CC12)S(=O)(=O)N1CCN(CC1)C(CC=1C=C(C#N)C=CC1)=O	2.182	0.981
25	2-(3-hydroxyphenyl)-1-[4-(isoquinoline-5-sulfonyl)piperazin-1-yl]ethan-1-one							OC=1C=C(C=CC1)CC(=O)N1CCN(CC1)S(=O)(=O)C=1C=2C=CN=CC2C=CC1	2.016	1.4
26	1-[4-(isoquinoline-5-sulfonyl) piperazin-1-yl]-2-(3-methoxyphenyl)ethan-1-one							C1=NC=CC=2C(=CC=CC12)S(=O)(=O)N1CCN(CC1)C(CC1=CC(=CC=C1)OC)=O	2.319	1.099
27	1-[4-(isoquinoline-5-sulfonyl) piperazin-1-yl]-2-(2,4-dimethoxyphenyl)ethan-1-one							C1=NC=CC=2C(=CC=CC12)S(=O)(=O)N1CCN(CC1)C(CC1=C(C=C(C=C1)OC)OC)=O	2.327	1.16
28	1-(4-(isoquinolin-5-ylsulfonyl)piperazin-1-yl)-2-(m-tolyl)ethan-1-one							C1=NC=CC2=C(C=CC=C12)S(=O)(=O)N1CCN(CC1)C(CC=1C=C(C=CC1)C)=O	2.618	1.04
29	2-(4-fluorophenyl)-1-(4-(isoquinolin-5-ylsulfonyl)piperazin-1-yl)ethan-1-one							FC1=CC=C(C=C1)CC(=O)N1CCN(CC1)S(=O)(=O)C1=C2C=CN=CC2=CC=C1	2.449	1.42
30	1-(4-(isoquinolin-5-ylsulfonyl)piperazin-1-yl)-2-(4-nitrophenyl)ethan-1-one							C1=NC=CC2=C(C=CC=C12)S(=O)(=O)N1CCN(CC1)C(CC1=CC=C(C=C1)[N+](=O)[O-])=O	2.218	1.06
31	N-(3-cyanophenyl)-4-(isoquinolin-5-ylsulfonyl)piperazine-1-carboxamide							C(#N)C=1C=C(C=CC1)NC(=O)N1CCN(CC1)S(=O)(=O)C1=C2C=CN=CC2=CC=C1	2.644	0.71
32	4-(isoquinolin-5-ylsulfonyl)-N-(3-(trifluoromethyl)phenyl)piperazine-1-carboxamide							C1=NC=CC2=C(C=CC=C12)S(=O)(=O)N1CCN(CC1)C(=O)NC1=CC(=CC=C1)C(F)(F)F	3.792	1.35
33	N-(4-chlorophenyl)-4-(isoquinolin-5-ylsulfonyl)piperazine-1-carboxamide							ClC1=CC=C(C=C1)NC(=O)N1CCN(CC1)S(=O)(=O)C1=C2C=CN=CC2=CC=C1	3.426	1.44
34	N-(4-chloro-3-(trifluoromethyl)phenyl)-4-(isoquinolin-5-ylsulfonyl)piperazine-1-carboxamide							ClC1=C(C=C(C=C1)NC(=O)N1CCN(CC1)S(=O)(=O)C1=C2C=CN=CC2=CC=C1)C(F)(F)F	4.445	1.5
35	N-(4-chloro-3-nitrophenyl)-4-(isoquinolin-5-ylsulfonyl)piperazine-1-carboxamide							ClC1=C(C=C(C=C1)NC(=O)N1CCN(CC1)S(=O)(=O)C1=C2C=CN=CC2=CC=C1)[N+](=O)[O-]	3.33	-0.031
36	N-(3-chloro-4-fluorophenyl)-4-(isoquinolin-5-ylsulfonyl)piperazine-1-carboxamide							ClC=1C=C(C=CC1F)NC(=O)N1CCN(CC1)S(=O)(=O)C1=C2C=CN=CC2=CC=C1	3.565	1.48
37	N-(2,3-dichlorophenyl)-4-(isoquinolin-5-ylsulfonyl)piperazine-1-carboxamide							ClC1=C(C=CC=C1Cl)NC(=O)N1CCN(CC1)S(=O)(=O)C1=C2C=CN=CC2=CC=C1	4.08	1.468
38	N-(3-chloro-4-methylphenyl)-4-(isoquinolin-5-ylsulfonyl)piperazine-1-carboxamide							ClC=1C=C(C=CC1C)NC(=O)N1CCN(CC1)S(=O)(=O)C1=C2C=CN=CC2=CC=C1	3.735	1.478
39	4-(isoquinolin-5-ylsulfonyl)-N-(4-methyl-2-nitrophenyl)piperazine-1-carboxamide							C1=NC=CC2=C(C=CC=C12)S(=O)(=O)N1CCN(CC1)C(=O)NC1=C(C=C(C=C1)C)[N+](=O)[O-]	2.989	1.017
40	N-(2-chloro-6-methylphenyl)-4-(isoquinolin-5-ylsulfonyl)piperazine-1-carboxamide							ClC1=C(C(=CC=C1)C)NC(=O)N1CCN(CC1)S(=O)(=O)C1=C2C=CN=CC2=CC=C1	3.735	1.443
41	N-(benzo[d][1,3]dioxol-5-yl)-4-(isoquinolin-5-ylsulfonyl)piperazine-1-carboxamide							O1COC2=C1C=CC(=C2)NC(=O)N2CCN(CC2)S(=O)(=O)C2=C1C=CN=CC1=CC=C2	2.5	0.742
42	N-(benzo[d][1,3]dioxol-5-yl)-4-(isoquinolin-5-ylsulfonyl)piperazine-1-carbothioamide							O1COC2=C1C=CC(=C2)NC(=S)N2CCN(CC2)S(=O)(=O)C2=C1C=CN=CC1=CC=C2	2.66	1.493
43	4-[(isoquinoline-5-sulfonyl) amino]-N-(2H-1,3-benzodioxol-5-yl)piperidine-1-carboxamide							C1=NC=CC=2C(=CC=CC12)S(=O)(=O)NC1CCN(CC1)C(=O)NC1=CC2=C(OCO2)C=C1	2.93	0.973
44	4-(isoquinoline-5-sulfonyl)-N-(2H-1,3-benzodioxol-5-yl)-1,4-diazepane-1-carboxamide							C1=NC=CC=2C(=CC=CC12)S(=O)(=O)N1CCN(CCC1)C(=O)NC1=CC2=C(OCO2)C=C1	2.892	1.1
45	N-(benzo[d][1,3]dioxol-5-yl)-4-(isoquinolin-5-ylsulfonyl)-2-methylpiperazine-1-carboxamide							O1COC2=C1C=CC(=C2)NC(=O)N2C(CN(CC2)S(=O)(=O)C2=C1C=CN=CC1=CC=C2)C	2.89	0.803
46	N-benzyl-4-(isoquinolin-5-ylsulfonyl)piperazine-1-carboxamide							C(C1=CC=CC=C1)NC(=O)N1CCN(CC1)S(=O)(=O)C1=C2C=CN=CC2=CC=C1	2.45	1.447
47	4-(isoquinolin-5-ylsulfonyl)-N-(3-methoxybenzyl)piperazine-1-carboxamide							C1=NC=CC2=C(C=CC=C12)S(=O)(=O)N1CCN(CC1)C(=O)NCC1=CC(=CC=C1)OC	2.45	1.054
48	4-(isoquinolin-5-ylsulfonyl)-N-(2-methylbenzyl)piperazine-1-carboxamide							C1=NC=CC2=C(C=CC=C12)S(=O)(=O)N1CCN(CC1)C(=O)NCC1=C(C=CC=C1)C	2.75	1.38
49	benzyl 4-(isoquinolin-5-ylsulfonyl)piperazine-1-carboxylate							C1=NC=CC2=C(C=CC=C12)S(=O)(=O)N1CCN(CC1)C(=O)OCC1=CC=CC=C1	2.87	1.47
